# Supplementary material for: Novel loci linked to serum lipid traits are identified in a genome-wide association study of a highly admixed Brazilian population - the 2015 ISA Nutrition
Source: Lipids Health Dis. 2024 Jul 26;23:229. doi: 10.1186/s12944-024-02085-1 (PMC11282745; doi:10.1186/s12944-024-02085-1)
Supplement: Supplementary file 1 — Table S1. SNPs pruning for quality control of ancestry analysis of 681 uncorrelated individuals, 2015 ISA-Nutrition [file 12944_2024_2085_MOESM1_ESM.xlsx]

## Sheet: Página1
Table S1: SNPs pruning for quality control of ancestry analysis of 681 non-related individuals, 2015 ISA-Nutrition.
Filter	SNPs excluded	SNPs remaining
Total SNPs (Axiom™ 2.0 Precision Medicine Research Array)	NA	920.745
Recommended (Best Practices Genotyping Analysis, Thermo Fisher Scientific)	47.568	873.177
SNPs with rs identification	35.084	838.093
Autosomal	32.875	805.218
MAF (<0,05) and HWE (p<0,00001)	474.561	330.656
MAF: Minor Allele Frequency; HWE: Hardy-Weinberg Equilibrium
