# Supplementary material for: Novel loci linked to serum lipid traits are identified in a genome-wide association study of a highly admixed Brazilian population - the 2015 ISA Nutrition
Source: Lipids Health Dis. 2024 Jul 26;23:229. doi: 10.1186/s12944-024-02085-1 (PMC11282745; doi:10.1186/s12944-024-02085-1)
Supplement: Supplementary file 9 — Table S2: Correlation coefficients of linkage disequilibrium analysis between SNPs significantly associated with two or more lipid traits and SNPs in the FTO gene [file 12944_2024_2085_MOESM9_ESM.xlsx]

## Sheet: Sheet 1
Table S2: Correlation coefficients of linkage disequilibrium analysis between SNPs significantly associated with two or more lipid traits and SNPs in the FTO gene
Gene	SNP	rs2161683	rs16972039	rs4775168	rs8025871	rs2890868	rs73401081	rs1421085	rs17817449	rs9939609
ZFHX3	rs2161683	1	0.890268	-0.110792	-0.119643	0.0272986	-0.0136724	-0.0842225	-0.0896394	-0.0967166
	rs16972039	0.890268	1	-0.134667	-0.142037	0.0217023	-0.0484855	-0.109031	-0.0853913	-0.103394
FAM81A	rs4775168	-0.110792	-0.134667	1	0.935145	-0.0424314	0.0953552	-0.00651092	-0.0162437	-0.0149214
	rs8025871	-0.119643	-0.142037	0.935145	1	-0.0799264	0.120945	-0.00405783	-0.00682328	-0.0185682
PTPRD	rs2890868	0.0272986	0.0217023	-0.0424314	-0.0799264	1	-0.62193	0.0249144	-0.0267788	-0.0154376
	rs73401081	-0.0136724	-0.0484855	0.0953552	0.120945	-0.62193	1	0.0377081	0.0248003	0.0252281
FTO	rs1421085	-0.0842225	-0.109031	-0.00651092	-0.00405783	0.0249144	0.0377081	1	0.804812	0.753834
	rs17817449	-0.0896394	-0.0853913	-0.0162437	-0.00682328	-0.0267788	0.0248003	0.804812	1	0.937195
	rs9939609	-0.0967166	-0.103394	-0.0149214	-0.0185682	-0.0154376	0.0252281	0.753834	0.937195	1
