# Supplementary material for: Novel loci linked to serum lipid traits are identified in a genome-wide association study of a highly admixed Brazilian population - the 2015 ISA Nutrition
Source: Lipids Health Dis. 2024 Jul 26;23:229. doi: 10.1186/s12944-024-02085-1 (PMC11282745; doi:10.1186/s12944-024-02085-1)
Supplement: Supplementary file 10 — Table S3: P-values of linkage disequilibrium analysis between SNPs significantly associated with two or more lipid traits and SNPs in the FTO gene [file 12944_2024_2085_MOESM10_ESM.xlsx]

## Sheet: Sheet 1
Table S3: P-values of linkage disequilibrium analysis between SNPs significantly associated with two or more lipid traits and SNPs in the FTO gene
Gene	SNP	rs2161683	rs16972039	rs4775168	rs8025871	rs2890868	rs73401081	rs1421085	rs17817449	rs9939609
ZFHX3	rs2161683	1	0	5.54499e-05	1.40194e-05	0.320195	0.61937	0.00224824	0.00118726	0.000428523
	rs16972039	0	1	9.05263e-07	2.36249e-07	0.428325	0.077469	7.45415e-05	0.00196573	0.000160953
FAM81A	rs4775168	5.54499e-05	9.05263e-07	1	0	0.121478	0.000516036	0.813003	0.555982	0.586042
	rs8025871	1.40194e-05	2.36249e-07	0	1	0.00360894	1.11208e-05	0.883059	0.805084	0.498946
PTPRD	rs2890868	0.320195	0.428325	0.121478	0.00360894	1	0	0.365004	0.331326	0.572862
	rs73401081	0.61937	0.077469	0.000516036	1.11208e-05	0	1	0.171335	0.369387	0.35791
FTO	rs1421085	0.00224824	7.45415e-05	0.813003	0.883059	0.365004	0.171335	1	0	0
	rs17817449	0.00118726	0.00196573	0.555982	0.805084	0.331326	0.369387	0	1	0
	rs9939609	0.000428523	0.000160953	0.586042	0.498946	0.572862	0.35791	0	0	1
